# Supplementary material for: Characterization of the prevalence of excess weight in Brazil
Source: BMC Public Health. 2022 Jun 6;22:1131. doi: 10.1186/s12889-022-13462-9 (PMC9169593; doi:10.1186/s12889-022-13462-9)
Supplement: Supplementary file 1 — Additional file 1. [file 12889_2022_13462_MOESM1_ESM.xlsx]

## Sheet: Planilha1
	Supplementary Tables 1 (table1, 2, 3, 4, 5 and 6) Indicators for different nutritional conditions and life stages
	Table 1 BMI-for-age cut-off points for children under 5 years old
	Critical values		Nutritional diagnosis / nutritional conditions
	< Percentile 0,1	< Z Scores -3	Marked thinness
	Percentile 0,1 e < Percentile 3	≥ Z Scores -3 e ≤ Z Scores -2	Thinness
	> Percentile 3 e ≤ Percentile 85	≥ Z Scores -2 e ≤ Z Scores +1	Eutrophy
	> Percentile 85 e ≤ Percentile 97	> Z Scores +1 e ≤ Z Scores +2	Risk of overweight
	> Percentile 97 e Percentile ≤ 99,9	> Z Scores +2 e ≤ Z Scores +3	Overweight
	> Percentile 99,9	> Z Scores +3	Obesity
	Source: BRASIL (2011), adapted by the authors 2022.
	Table 2 BMI-for-age cut-off points for children aged 5 to 10 years
	Critical values		Nutritional diagnosis / nutritional conditions
	< Percentile 0,1	< Z Scores -3	Marked thinness
	≥ Percentile 0,1 e < Percentile 3	≥ Z Scores -3 e < Z Scores -2	Thinness
	≥ Percentile 3 e Percentile ≤ 85	> Z Scores -2 e ≤ Z Scores +1	Eutrophy
	> Percentile 85 e ≤ Percentile 97	> Z Scores +1 e ≤ Z Scores +2	Overweight
	> Percentile 97 e ≤ Percentile 99,9	> Z Scores +2 e ≤ Z Scores +3	Obesity
	> Percentile 99,9	> Z Scores +3	Severe obesity
	Source: BRASIL (2011), adapted by the authors 2022.
	Table 3 BMI-for-age cut-off points established for adolescents
	Critical values		Nutritional diagnosis / nutritional conditions
	< Percentile 0,1	< Z Scores -3	Marked thinness
	≥ Percentile 0,1 e < Percentile 3	≥ Z Scores -3 e < Z Scores -2	Thinness
	> Percentile 3 e Percentile < 85	≥ Z Scores -2 e ≤ Z Scores +1	Eutrophy
	> Percentile 85 e ≤ Percentile 97	≥ Z Scores +1 e < Z Scores +2	Overweight
	> Percentile 97 e ≤ Percentile 99,9	≥ Z Scores +2 e ≤ Z Scores +3	Obesity
	> Percentile 99,9	> Z Scores +3	Severe obesity
	Source: BRASIL (2011), adapted by the authors 2022.
	Table 04 Cutoff points established for adults
	BMI kg/m2	Nutritional diagnosis / nutritional conditions
	< 18,5	Low weight
	≥ 18,5 e < 25	Eutrophy
	≥ 25 e < 30	Overweight
	≥ 30	Obesity
	Source: BRASIL (2011), adapted by the authors 2022.
	Table 05 Cutoff points established for the elderly
	BMI kg/m2	Nutritional diagnosis / nutritional conditions
	≤ 22	Low weight
	> 22 e < 27	Eutrophy
	≥ 27	Overweight and Obesity
	Source: BRASIL (2011), adapted by the authors 2022.
	Brasil: Ministério da Saúde (MS). Secretaria de Atenção à Saúde. Departamento de Atenção Básica. Orientações para a coleta e análise de dados antropométricos em serviços de saúde: Norma Técnica do Sistema de Vigilância Alimentar e Nutricional-SISVAN. In.: MS Brasília; 2011.
	Table 6 Assessment of the nutritional status of pregnant women according to Body Mass Index per week
	Week gestational	Low weight (LW) BMI ≤	Adequate/Eutrophy BMI between	Overweight (O) BMI between	Obesidade (O) IMC ≥
	6	19.9	20,0 24,9	25,0 30,0	30.1
	7	20	20,1 25,0	25,1 30,1	30.2
	8	20.1	20,2 25,0	25,1 30,1	30.2
	9	20.2	20,3 25,1	25,2 30,2	30.3
	10	20.2	20,3 25,2	25,3 30,2	30.3
	11	20.3	20,4 25,3	25,4 30,3	30.4
	12	20.4	20,5 25,4	25,5 30,3	30.4
	13	20.6	20,7 25,6	25,7 30,4	30.5
	14	20.7	20,8 25,7	25,8 30,5	30.6
	15	20.8	20,9 25,8	25,9 30,6	30.7
	16	21	21,1 25,9	26,0 30,7	30.8
	17	21.1	21,2 26,0	26,1 30,8	30.9
	18	21.2	21,3 26,1	26,2 30,9	31
	19	21.4	21,5 26,2	26,3 30,9	31
	20	21.5	21,6 26,3	26,4 31,0	31.1
	21	21.7	21,8 26,4	26,5 31,1	31.2
	22	21.8	21,9 26,6	26,7 31,2	31.3
	23	22	22,1 26,8	26,9 31,3	31.4
	24	22.2	22,3 26,9	27,0 31,5	31.6
	25	22.4	22,5 27,0	27,1 31,6	31.7
	26	22.6	22,7 27,2	27,3 31,7	31.8
	27	22.7	22,8 27,3	27,4 31,8	31.9
	28	22.9	23,0 27,5	27,6 31,9	32
	29	23.1	23,2 27,6	27,7 32,0	32.1
	30	23.3	23,4 27,8	27,9 32,1	32.2
	31	23.4	23,5 27,9	28,0 32,2	32.3
	32	23.6	23,7 28,0	28,1 32,3	32.4
	33	23.8	23,9 28,1	28,2 32,4	32.5
	34	23.9	24,0 28,3	28,4 32,5	32.6
	35	24.1	24,2 28,4	28,5 32,6	32.7
	36	24.2	24,3 28,5	28,6 32,7	32.8
	37	24.3	24,5 28,7	28,8 32,8	32.9
	38	24.5	24,6 28,8	28,9 32,9	33
	39	24.7	24,8 28,9	29,0 33,0	33.1
	40	24.9	25,0 29,1	29,2 33,1	33.2
	41	25	25,1 29,2	29,3 33,2	33.3
	42	25	25,1 29,2	29,3 33,2	33.3
	Source: BRASIL (2011), adapted by the authors 2022.
	Brasil: Ministério da Saúde (MS). Secretaria de Atenção à Saúde. Departamento de Atenção Básica. Orientações para a coleta e análise de dados antropométricos em serviços de saúde: Norma Técnica do Sistema de Vigilância Alimentar e Nutricional-SISVAN. In.: MS Brasília; 2011.
