# Supplementary material for: Characterization of the prevalence of excess weight in Brazil
Source: BMC Public Health. 2022 Jun 6;22:1131. doi: 10.1186/s12889-022-13462-9 (PMC9169593; doi:10.1186/s12889-022-13462-9)
Supplement: Supplementary file 2 — Additional file 2. [file 12889_2022_13462_MOESM2_ESM.xlsx]

## Sheet: Planilha2
Supplementary Table 2 - Total number of people followed by age group and region from 2008 to 2019
Phases of life	Regions	2008	2009	2010	2011	2012	2013	2014	2015	2016	2017	2018	2019
		N	N	N	N	N	N	N	N	N	N	N	N
Children 0 to ˂ 2 years	North	32104	44287	61820	51575	50614	93207	119327	153712	178548	166569	173965	176891
Children 0 to ˂ 2 years	Northeast	154946	213097	295895	247325	223826	376889	404989	502408	587543	551939	611030	614987
Children 0 to ˂ 2 years	Midwest	18800	38291	47492	52063	49221	62231	62766	71371	91733	84473	83541	76091
Children 0 to ˂ 2 years	Southeast	99267	176733	216600	205578	227869	362964	393828	477784	523833	497112	477275	441653
Children 0 to ˂ 2 years	South	82756	143067	166095	172326	168226	190524	180978	232897	287712	244233	209607	176730
Children 0 to ˂ 2 years	Total	387873	615475	787902	728867	719756	1085815	1161888	1438172	1669369	1544326	1555418	1486352
Children 2 to ˂ 5 years	North	189988	217805	287579	264160	268717	380593	423750	443567	443672	477180	505958	495358
Children 2 to ˂ 5 years	Northeast	762488	888640	1062988	1049596	1016271	1265093	1272702	1299308	1266181	1318931	1452420	1421623
Children 2 to ˂ 5 years	Midwest	80544	100165	128240	133449	129196	163415	165123	174409	177080	190429	213663	206164
Children 2 to ˂ 5 years	Southeast	411584	502070	588477	578518	588444	824171	861877	927877	925788	893777	943377	944989
Children 2 to ˂ 5 years	South	178802	247404	294416	294929	276343	312747	296570	336673	347833	355297	383091	374467
Children 2 to ˂ 5 years	Total	1623406	1956084	2361700	2320652	2278971	2946019	3020022	3181834	3160554	3235614	3498509	3442601
Children 5 to ˂ 10 years	North	256711	237421	277562	271901	300722	425796	543520	614806	567747	607464	644374	645255
Children 5 to ˂ 10 years	Northeast	954498	893289	952665	959746	1025413	1324285	1548353	1748960	1581615	1658709	1799449	1812771
Children 5 to ˂ 10 years	Midwest	101339	103603	120017	130328	137362	170041	194867	244437	217922	232497	265064	275042
Children 5 to ˂ 10 years	Southeast	515872	509538	550197	551238	604050	811428	887109	1005149	971439	981399	1073310	1170133
Children 5 to ˂ 10 years	South	214410	232778	258168	260148	263757	295454	295200	411956	382154	395975	433518	507945
Children 5 to ˂ 10 years	Total	2042830	1976629	2158609	2173361	2331304	3027004	3469049	4025308	3720877	3876044	4215715	4411146
Adolescence	North	359563	287131	304970	315652	440421	635529	661969	755867	733670	757397	824586	801118
Adolescence	Northeast	1365867	1067082	1083572	1126115	1414030	1963622	1967208	2239813	2036503	2089642	2335408	2213903
Adolescence	Midwest	130846	121801	124888	135720	177279	238960	234269	296923	271407	271379	318677	306777
Adolescence	Southeast	654099	544939	559683	586956	728488	1120806	1141814	1137861	1134905	1150285	1272192	1242139
Adolescence	South	245908	214392	221691	218858	264233	323012	305168	458527	459559	455953	496441	518091
Adolescence	Total	2756283	2235345	2294804	2383301	3024451	4281929	4310428	4888991	4636044	4724656	5247304	5082028
Adult	North	604802	664086	754001	776196	1004703	1223427	1239230	1536862	1674257	1697567	1862286	1711397
Adult	Northeast	2712431	2870176	3049285	3222480	4083271	4877834	4781309	5357555	5514833	5593131	6144705	5111138
Adult	Midwest	253542	324375	348951	383793	430642	535784	519041	620814	709458	720513	845365	764957
Adult	Southeast	1245128	1516194	1629502	1726698	1980041	2387896	2299724	2663634	2929808	3347569	3852722	3544489
Adult	South	431790	529468	586918	571973	632485	720148	685076	1074296	1396612	1457842	1625847	1663312
Adult	Total	5247693	5904299	6368657	6681140	8131142	9745089	9524380	11253161	12224968	12816622	14330925	12795293
Elderly	North	3867	10758	6314	13140	11634	12960	28218	134291	178028	179038	206767	224540
Elderly	Northeast	11860	20517	24155	28180	30347	27857	86653	399334	491282	476590	541516	607488
Elderly	Midwest	6730	16164	12508	18195	16277	17485	19745	67543	99835	118051	149043	156755
Elderly	Southeast	26422	108391	100480	114105	130687	182443	219616	500456	622396	835165	979761	1042723
Elderly	South	15933	36301	33224	32292	34660	35347	36603	205171	330779	418560	498701	587276
Elderly	Total	64812	192131	176681	205912	223605	276092	390835	1306795	1722320	2027404	2375788	2618782
Pregnant	North	11607	16696	18039	24658	30596	36022	39391	81231	106654	87240	94209	82986
Pregnant	Northeast	39570	55651	74855	96735	129137	141804	143747	243262	315843	290193	307245	264008
Pregnant	Midwest	5937	12952	11588	17965	22704	24334	22422	26163	41233	31943	26394	18873
Pregnant	Southeast	27665	61707	74280	96007	136182	198988	220525	263940	294465	250702	232788	203370
Pregnant	South	30627	62093	73858	82785	86914	82817	75553	78379	90338	73011	68059	60424
Pregnant	Total	115406	209099	252620	318150	405533	483965	501638	692975	848533	733089	728695	629661
